# Supplementary material for: Mechanochemical Synthesis of TiO2-CeO2 Mixed Oxides Utilized as a Screen-Printed Sensing Material for Oxygen Sensor
Source: Sensors (Basel). 2023 Jan 24;23(3):1313. doi: 10.3390/s23031313 (PMC9919251; doi:10.3390/s23031313)
Supplement: Supplementary file 1 [file sensors-23-01313-s001.zip]

Archive with 1 entries (1 files):
- sensors-2141711-supplementary.pdf
